# Supplementary material for: Direct and indirect impact of 10-valent pneumococcal conjugate vaccine introduction on pneumonia hospitalizations and economic burden in all age-groups in Brazil: A time-series analysis
Source: PLoS One. 2017 Sep 7;12(9):e0184204. doi: 10.1371/journal.pone.0184204 (PMC5589174; doi:10.1371/journal.pone.0184204)
Supplement: S1 Dataset — (XLSX) [file pone.0184204.s001.xlsx]

## Sheet: taxas numeradores denominadores
year	month	pneumonia	comparison	fxet	population	tx_pn	tx_comparison_group
2005	1	6870	9174	<12m	2.99059e+06	229.72	306.762
2005	2	6299	8438	<12m	2.98639e+06	210.924	282.549
2005	3	10757	9841	<12m	2.98219e+06	360.708	329.993
2005	4	14643	9044	<12m	2.97798e+06	491.708	303.695
2005	5	17458	9007	<12m	2.97378e+06	587.064	302.88
2005	6	16097	9050	<12m	2.96958e+06	542.063	304.757
2005	7	13334	8913	<12m	2.96538e+06	449.656	300.569
2005	8	9986	10207	<12m	2.96118e+06	337.231	344.694
2005	9	8570	9206	<12m	2.95697e+06	289.823	311.332
2005	10	9356	9282	<12m	2.95277e+06	316.855	314.349
2005	11	8140	8884	<12m	2.94857e+06	276.066	301.299
2005	12	7145	8534	<12m	2.94437e+06	242.667	289.842
2006	1	6917	9278	<12m	2.94016e+06	235.259	315.561
2006	2	5774	8210	<12m	2.93596e+06	196.665	279.636
2006	3	9420	9433	<12m	2.93176e+06	321.309	321.752
2006	4	12850	8417	<12m	2.92756e+06	438.932	287.509
2006	5	16814	8727	<12m	2.92336e+06	575.161	298.527
2006	6	16526	8310	<12m	2.91915e+06	566.123	284.672
2006	7	14848	8778	<12m	2.91495e+06	509.374	301.137
2006	8	11547	9279	<12m	2.91075e+06	396.702	318.784
2006	9	9478	8691	<12m	2.90655e+06	326.091	299.015
2006	10	9290	8897	<12m	2.90234e+06	320.086	306.545
2006	11	9060	8265	<12m	2.89814e+06	312.614	285.183
2006	12	8446	7919	<12m	2.89394e+06	291.851	273.641
2007	1	8883	8223	<12m	2.88974e+06	307.398	284.559
2007	2	9823	7592	<12m	2.88554e+06	340.422	263.105
2007	3	14171	9142	<12m	2.88133e+06	491.821	317.284
2007	4	14123	8092	<12m	2.87713e+06	490.871	281.252
2007	5	13988	8041	<12m	2.87293e+06	486.89	279.889
2007	6	12324	7456	<12m	2.86873e+06	429.598	259.906
2007	7	11215	7632	<12m	2.86452e+06	391.513	266.432
2007	8	9829	8110	<12m	2.86032e+06	343.633	283.534
2007	9	9212	7695	<12m	2.85612e+06	322.535	269.421
2007	10	8843	8302	<12m	2.85192e+06	310.072	291.102
2007	11	7096	7979	<12m	2.84772e+06	249.182	280.19
2007	12	6004	8469	<12m	2.84351e+06	211.147	297.836
2008	1	5623	9340	<12m	2.83931e+06	198.041	328.953
2008	2	5390	8826	<12m	2.83511e+06	190.116	311.311
2008	3	9770	9493	<12m	2.83091e+06	345.119	335.334
2008	4	14697	9970	<12m	2.8267e+06	519.934	352.708
2008	5	15137	9218	<12m	2.8225e+06	536.297	326.59
2008	6	13646	8591	<12m	2.8183e+06	484.193	304.829
2008	7	12798	8632	<12m	2.8141e+06	454.782	306.741
2008	8	9656	8669	<12m	2.8099e+06	343.643	308.517
2008	9	9240	8457	<12m	2.80569e+06	329.33	301.423
2008	10	9356	8755	<12m	2.80149e+06	333.965	312.512
2008	11	7863	7966	<12m	2.79729e+06	281.094	284.776
2008	12	6811	7806	<12m	2.79309e+06	243.852	279.476
2009	1	6265	7894	<12m	2.78888e+06	224.642	283.052
2009	2	6291	7562	<12m	2.78468e+06	225.914	271.557
2009	3	12069	9053	<12m	2.78048e+06	434.062	325.591
2009	4	17824	8293	<12m	2.77628e+06	642.011	298.709
2009	5	17505	8424	<12m	2.77208e+06	631.476	303.888
2009	6	13045	7921	<12m	2.76787e+06	471.301	286.176
2009	7	12852	8074	<12m	2.76367e+06	465.034	292.148
2009	8	11219	7933	<12m	2.75947e+06	406.564	287.483
2009	9	9173	8076	<12m	2.75527e+06	332.926	293.111
2009	10	9166	8128	<12m	2.75106e+06	333.18	295.449
2009	11	8377	8524	<12m	2.74686e+06	304.966	310.318
2009	12	7345	8156	<12m	2.74266e+06	267.806	297.376
2010	1	6547	8316	<12m	2.73846e+06	239.076	303.675
2010	2	6279	8069	<12m	2.73426e+06	229.642	295.108
2010	3	10807	9104	<12m	2.73005e+06	395.853	333.473
2010	4	14726	8076	<12m	2.72585e+06	540.235	296.274
2010	5	15379	8314	<12m	2.72165e+06	565.062	305.477
2010	6	12787	7763	<12m	2.71745e+06	470.552	285.673
2010	7	10095	8010	<12m	2713244	372.064	295.219
2010	8	8208	8143	<12m	2.70904e+06	302.985	300.586
2010	9	7606	8089	<12m	2.70484e+06	281.2	299.057
2010	10	7520	7952	<12m	2.70064e+06	278.453	294.449
2010	11	7022	7942	<12m	2.69644e+06	260.418	294.537
2010	12	6276	7681	<12m	2.69223e+06	233.115	285.302
2011	1	5608	8086	<12m	2.68803e+06	208.629	300.815
2011	2	5902	7858	<12m	2.68383e+06	219.91	292.791
2011	3	12273	8517	<12m	2.67963e+06	458.012	317.843
2011	4	16835	8079	<12m	2.67542e+06	629.246	301.971
2011	5	14956	7961	<12m	2.67122e+06	559.894	298.028
2011	6	11261	7695	<12m	2.66702e+06	422.232	288.524
2011	7	9080	7896	<12m	2.66282e+06	340.992	296.528
2011	8	7347	8640	<12m	2.65861e+06	276.347	324.981
2011	9	6757	8161	<12m	2.65441e+06	254.557	307.45
2011	10	6661	8324	<12m	2.65021e+06	251.339	314.088
2011	11	6254	8486	<12m	2.64601e+06	236.356	320.71
2011	12	5471	8277	<12m	2.64181e+06	207.093	313.308
2012	1	4693	8314	<12m	2.6376e+06	177.927	315.21
2012	2	5048	8050	<12m	2.6334e+06	191.691	305.688
2012	3	8983	8989	<12m	2.6292e+06	341.663	341.891
2012	4	12514	8349	<12m	2.625e+06	476.724	318.057
2012	5	14166	8496	<12m	2.62079e+06	540.523	324.176
2012	6	12531	8337	<12m	2.61659e+06	478.905	318.62
2012	7	10646	8488	<12m	2.61239e+06	407.519	324.913
2012	8	7659	8641	<12m	2.60819e+06	293.652	331.303
2012	9	6991	8280	<12m	2.60399e+06	268.473	317.974
2012	10	7013	8815	<12m	2.59978e+06	269.753	339.067
2012	11	5850	8134	<12m	2.59558e+06	225.383	313.379
2012	12	4936	8072	<12m	2.59138e+06	190.478	311.494
2013	1	4682	8422	<12m	2.58718e+06	180.969	325.529
2013	2	4886	7870	<12m	2.58297e+06	189.162	304.687
2013	3	9342	8637	<12m	2.57877e+06	362.265	334.927
2013	4	13600	8634	<12m	2.57457e+06	528.244	335.357
2013	5	12836	8556	<12m	2.57037e+06	499.384	332.871
2013	6	11796	8465	<12m	2.56617e+06	459.674	329.87
2013	7	10141	8614	<12m	2.56196e+06	395.829	336.226
2013	8	7278	8674	<12m	2.55776e+06	284.546	339.125
2013	9	6619	8629	<12m	2.55356e+06	259.207	337.921
2013	10	7002	9193	<12m	2.54936e+06	274.658	360.601
2013	11	6067	8538	<12m	2.54515e+06	238.375	335.461
2013	12	5232	8504	<12m	2.54095e+06	205.907	334.678
2014	1	4690	9177	<12m	2.53675e+06	184.882	361.762
2014	2	3822	8570	<12m	2.53255e+06	150.915	338.394
2014	3	6118	8817	<12m	2.52835e+06	241.976	348.726
2014	4	9408	9077	<12m	2.52414e+06	372.721	359.607
2014	5	12283	8867	<12m	2.51994e+06	487.432	351.873
2014	6	12451	8579	<12m	2.51574e+06	494.924	341.013
2014	7	8951	8973	<12m	2.51154e+06	356.395	357.271
2014	8	7702	9146	<12m	2.50733e+06	307.179	364.77
2014	9	7209	9091	<12m	2.50313e+06	287.999	363.185
2014	10	6906	9321	<12m	2.49893e+06	276.358	373
2014	11	5690	8737	<12m	2.49473e+06	228.081	350.219
2014	12	5003	8640	<12m	2.49053e+06	200.881	346.915
2015	1	4003	8986	<12m	2.48632e+06	161.001	361.417
2015	2	3829	8081	<12m	2.48212e+06	154.263	325.568
2015	3	7922	9705	<12m	2.47792e+06	319.704	391.659
2015	4	12530	9228	<12m	2.47372e+06	506.525	373.042
2015	5	13271	9206	<12m	2.46951e+06	537.393	372.786
2015	6	10234	8867	<12m	2.46531e+06	415.12	359.67
2015	7	7868	9053	<12m	2.46111e+06	319.693	367.842
2015	8	5769	8957	<12m	2.45691e+06	234.807	364.564
2015	9	5309	9292	<12m	2.45271e+06	216.455	378.847
2015	10	5353	9363	<12m	2.4485e+06	218.623	382.397
2015	11	4592	9485	<12m	2.4443e+06	187.866	388.046
2015	12	3883	9281	<12m	2.4401e+06	159.133	380.353
2005	1	4810	7934	12-23m	2.97022e+06	161.941	267.118
2005	2	4527	7448	12-23m	2.96605e+06	152.627	251.108
2005	3	7794	8931	12-23m	2.96188e+06	263.144	301.531
2005	4	10049	8299	12-23m	2.95771e+06	339.756	280.589
2005	5	11078	8008	12-23m	2.95354e+06	375.076	271.132
2005	6	10124	8065	12-23m	2.94937e+06	343.26	273.449
2005	7	8337	7908	12-23m	2.94519e+06	283.071	268.505
2005	8	7452	9452	12-23m	2.94102e+06	253.381	321.385
2005	9	6761	8280	12-23m	2.93685e+06	230.212	281.935
2005	10	7122	8575	12-23m	2.93268e+06	242.85	292.395
2005	11	6268	8222	12-23m	2.92851e+06	214.034	280.757
2005	12	5376	7508	12-23m	2.92434e+06	183.837	256.742
2006	1	4870	8441	12-23m	2.92017e+06	166.771	289.059
2006	2	4300	7419	12-23m	2.91599e+06	147.463	254.424
2006	3	7124	8593	12-23m	2.91182e+06	244.658	295.107
2006	4	8888	7772	12-23m	2.90765e+06	305.676	267.295
2006	5	11101	8318	12-23m	2.90348e+06	382.334	286.484
2006	6	10674	7758	12-23m	2.89931e+06	368.157	267.581
2006	7	9782	8625	12-23m	2.89514e+06	337.877	297.913
2006	8	7847	9457	12-23m	2.89097e+06	271.432	327.122
2006	9	7098	8495	12-23m	2.88679e+06	245.878	294.271
2006	10	7025	8574	12-23m	2.88262e+06	243.702	297.437
2006	11	6715	7942	12-23m	2.87845e+06	233.285	275.912
2006	12	5879	7395	12-23m	2.87428e+06	204.538	257.282
2007	1	5835	7779	12-23m	2.87011e+06	203.302	271.035
2007	2	6294	7234	12-23m	2.86594e+06	219.614	252.413
2007	3	9261	8486	12-23m	2.86177e+06	323.611	296.53
2007	4	9268	7634	12-23m	2.85759e+06	324.329	267.148
2007	5	9370	7588	12-23m	2.85342e+06	328.377	265.926
2007	6	8645	7016	12-23m	2.84925e+06	303.413	246.24
2007	7	7740	7204	12-23m	2.84508e+06	272.049	253.209
2007	8	7026	7811	12-23m	2.84091e+06	247.315	274.947
2007	9	7246	7575	12-23m	2.83674e+06	255.434	267.032
2007	10	7094	8239	12-23m	2.83257e+06	250.444	290.867
2007	11	5815	7572	12-23m	2.82839e+06	205.594	267.714
2007	12	4629	6796	12-23m	2.82422e+06	163.903	240.633
2008	1	3729	6618	12-23m	2.82005e+06	132.232	234.677
2008	2	3898	6515	12-23m	2.81588e+06	138.429	231.366
2008	3	7220	7458	12-23m	2.81171e+06	256.783	265.248
2008	4	9721	7445	12-23m	2.80754e+06	346.246	265.179
2008	5	9492	6718	12-23m	2.80337e+06	338.593	239.64
2008	6	8631	6606	12-23m	2.79919e+06	308.339	235.996
2008	7	8227	6747	12-23m	2.79502e+06	294.345	241.393
2008	8	6870	6897	12-23m	2.79085e+06	246.161	247.129
2008	9	6930	7008	12-23m	2.78668e+06	248.683	251.482
2008	10	6784	6883	12-23m	2.78251e+06	243.809	247.367
2008	11	5754	6220	12-23m	2.77834e+06	207.102	223.875
2008	12	4792	5698	12-23m	2.77417e+06	172.737	205.395
2009	1	3925	6244	12-23m	2.76999e+06	141.697	225.416
2009	2	4339	6195	12-23m	2.76582e+06	156.879	223.984
2009	3	8169	7545	12-23m	2.76165e+06	295.801	273.206
2009	4	10277	6359	12-23m	2.75748e+06	372.695	230.609
2009	5	10141	6356	12-23m	2.75331e+06	368.32	230.849
2009	6	8106	6131	12-23m	2.74914e+06	294.856	223.015
2009	7	8475	6320	12-23m	2.74497e+06	308.747	230.24
2009	8	7766	6432	12-23m	2.74079e+06	283.348	234.676
2009	9	6883	6421	12-23m	2.73662e+06	251.514	234.632
2009	10	6725	6660	12-23m	2.73245e+06	246.116	243.737
2009	11	6306	6942	12-23m	2.72828e+06	231.135	254.446
2009	12	5679	6539	12-23m	2.72411e+06	208.472	240.042
2010	1	4802	7368	12-23m	2.71994e+06	176.548	270.889
2010	2	4713	7179	12-23m	2.71577e+06	173.542	264.345
2010	3	8408	7767	12-23m	2.71159e+06	310.076	286.437
2010	4	9601	6501	12-23m	2.70742e+06	354.618	240.118
2010	5	9935	6577	12-23m	2.70325e+06	367.52	243.3
2010	6	8056	6054	12-23m	2.69908e+06	298.472	224.299
2010	7	6610	6289	12-23m	2694909	245.277	233.366
2010	8	6015	6707	12-23m	2.69074e+06	223.545	249.263
2010	9	5894	6616	12-23m	2.68657e+06	219.388	246.262
2010	10	5633	7049	12-23m	2.68239e+06	209.999	262.788
2010	11	5263	6804	12-23m	2.67822e+06	196.511	254.049
2010	12	4888	6327	12-23m	2.67405e+06	182.794	236.607
2011	1	4204	6508	12-23m	2.66988e+06	157.46	243.756
2011	2	4405	6523	12-23m	2.66571e+06	165.247	244.7
2011	3	8083	6662	12-23m	2.66154e+06	303.697	250.306
2011	4	9507	6144	12-23m	2.65737e+06	357.76	231.206
2011	5	8495	6118	12-23m	2.65319e+06	320.18	230.59
2011	6	6415	5624	12-23m	2.64902e+06	242.165	212.305
2011	7	5275	5914	12-23m	2.64485e+06	199.444	223.604
2011	8	4789	6823	12-23m	2.64068e+06	181.355	258.38
2011	9	4623	6251	12-23m	2.63651e+06	175.346	237.094
2011	10	4513	6562	12-23m	2.63234e+06	171.445	249.284
2011	11	4197	6394	12-23m	2.62817e+06	159.693	243.288
2011	12	3481	6143	12-23m	2.62399e+06	132.66	234.109
2012	1	2808	6264	12-23m	2.61982e+06	107.183	239.1
2012	2	3387	6114	12-23m	2.61565e+06	129.49	233.747
2012	3	6302	7159	12-23m	2.61148e+06	241.319	274.136
2012	4	7723	6247	12-23m	2.60731e+06	296.206	239.596
2012	5	8283	6385	12-23m	2.60314e+06	318.193	245.281
2012	6	6965	6068	12-23m	2.59897e+06	267.991	233.477
2012	7	5992	6309	12-23m	2.59479e+06	230.924	243.141
2012	8	4895	6510	12-23m	2.59062e+06	188.951	251.291
2012	9	4763	6267	12-23m	2.58645e+06	184.152	242.301
2012	10	4804	6466	12-23m	2.58228e+06	186.037	250.399
2012	11	3983	6200	12-23m	2.57811e+06	154.493	240.486
2012	12	3333	5609	12-23m	2.57394e+06	129.49	217.915
2013	1	2810	6252	12-23m	2.56977e+06	109.348	243.291
2013	2	3355	5913	12-23m	2.56559e+06	130.769	230.473
2013	3	6182	6396	12-23m	2.56142e+06	241.35	249.705
2013	4	7923	6249	12-23m	2.55725e+06	309.825	244.364
2013	5	7291	5898	12-23m	2.55308e+06	285.577	231.015
2013	6	6218	5783	12-23m	2.54891e+06	243.948	226.881
2013	7	5349	5676	12-23m	2.54474e+06	210.198	223.049
2013	8	4509	6110	12-23m	2.54057e+06	177.48	240.498
2013	9	4615	6275	12-23m	2.53639e+06	181.951	247.398
2013	10	4807	6808	12-23m	2.53222e+06	189.833	268.855
2013	11	4239	6512	12-23m	2.52805e+06	167.679	257.59
2013	12	3549	6073	12-23m	2.52388e+06	140.617	240.622
2014	1	2872	6555	12-23m	2.51971e+06	113.981	260.149
2014	2	2719	6190	12-23m	2.51554e+06	108.088	246.071
2014	3	4641	6451	12-23m	2.51137e+06	184.8	256.872
2014	4	6483	6322	12-23m	2.50719e+06	258.576	252.154
2014	5	7187	5951	12-23m	2.50302e+06	287.133	237.752
2014	6	6609	5572	12-23m	2.49885e+06	264.481	222.982
2014	7	4756	5843	12-23m	2.49468e+06	190.646	234.218
2014	8	4680	6081	12-23m	2.49051e+06	187.913	244.167
2014	9	4768	6502	12-23m	2.48634e+06	191.768	261.509
2014	10	4704	6639	12-23m	2.48217e+06	189.512	267.468
2014	11	4077	6206	12-23m	2.47799e+06	164.528	250.444
2014	12	3534	5926	12-23m	2.47382e+06	142.856	239.548
2015	1	2607	6133	12-23m	2.46965e+06	105.561	248.335
2015	2	2718	5791	12-23m	2.46548e+06	110.242	234.883
2015	3	6056	6905	12-23m	2.46131e+06	246.048	280.542
2015	4	7588	5954	12-23m	2.45714e+06	308.815	242.314
2015	5	6952	5963	12-23m	2.45297e+06	283.412	243.093
2015	6	5356	5778	12-23m	2.44879e+06	218.72	235.953
2015	7	4304	5943	12-23m	2.44462e+06	176.06	243.105
2015	8	3947	6217	12-23m	2.44045e+06	161.732	254.748
2015	9	3697	6296	12-23m	2.43628e+06	151.748	258.427
2015	10	3839	6553	12-23m	2.43211e+06	157.847	269.437
2015	11	3380	6492	12-23m	2.42794e+06	139.213	267.387
2015	12	2774	5913	12-23m	2.42377e+06	114.45	243.959
2005	1	5223	16642	2-4y	9.26603e+06	56.3672	179.602
2005	2	5160	14745	2-4y	9.25273e+06	55.7674	159.358
2005	3	9665	18017	2-4y	9.23942e+06	104.606	195.001
2005	4	11489	16257	2-4y	9.22612e+06	124.527	176.206
2005	5	12913	16124	2-4y	9.21282e+06	140.163	175.017
2005	6	11046	16096	2-4y	9.19951e+06	120.072	174.966
2005	7	9049	15455	2-4y	9.18621e+06	98.5064	168.241
2005	8	8517	17683	2-4y	9.17291e+06	92.8495	192.774
2005	9	7926	16053	2-4y	9.1596e+06	86.5321	175.259
2005	10	8377	16794	2-4y	9.1463e+06	91.589	183.615
2005	11	7275	16516	2-4y	9.133e+06	79.6562	180.839
2005	12	6330	15279	2-4y	9.11969e+06	69.4102	167.539
2006	1	5617	16514	2-4y	9.10639e+06	61.682	181.345
2006	2	4929	15454	2-4y	9.09308e+06	54.206	169.953
2006	3	8946	17997	2-4y	9.07978e+06	98.5266	198.21
2006	4	11010	15435	2-4y	9.06648e+06	121.436	170.243
2006	5	13754	16323	2-4y	9.05317e+06	151.925	180.301
2006	6	12060	14690	2-4y	9.03987e+06	133.409	162.502
2006	7	10215	15414	2-4y	9.02657e+06	113.166	170.763
2006	8	8812	17030	2-4y	9.01326e+06	97.767	188.944
2006	9	7986	15565	2-4y	8.99996e+06	88.7337	172.945
2006	10	8000	16413	2-4y	8.98666e+06	89.0209	182.637
2006	11	7574	15627	2-4y	8.97335e+06	84.4054	174.149
2006	12	6676	14541	2-4y	8.96005e+06	74.5085	162.287
2007	1	6004	15980	2-4y	8.94675e+06	67.1082	178.612
2007	2	6795	14047	2-4y	8.93344e+06	76.0625	157.241
2007	3	11338	16746	2-4y	8.92014e+06	127.106	187.732
2007	4	11410	15566	2-4y	8.90684e+06	128.104	174.765
2007	5	11602	16155	2-4y	8.89353e+06	130.454	181.649
2007	6	10600	14367	2-4y	8.88023e+06	119.366	161.786
2007	7	9061	14933	2-4y	8.86693e+06	102.189	168.412
2007	8	8766	16044	2-4y	8.85362e+06	99.0103	181.214
2007	9	8498	15439	2-4y	8.84032e+06	96.1277	174.643
2007	10	8676	16903	2-4y	8.82702e+06	98.2891	191.492
2007	11	6694	15385	2-4y	8.81371e+06	75.9498	174.558
2007	12	5514	13807	2-4y	8.80041e+06	62.6562	156.89
2008	1	4204	14544	2-4y	8.78711e+06	47.8428	165.515
2008	2	4767	13778	2-4y	8.7738e+06	54.3322	157.036
2008	3	9135	16092	2-4y	8.7605e+06	104.275	183.688
2008	4	11861	16695	2-4y	8.7472e+06	135.598	190.861
2008	5	11436	14785	2-4y	8.73389e+06	130.938	169.283
2008	6	10013	14453	2-4y	8.72059e+06	114.82	165.734
2008	7	8740	14725	2-4y	8.70729e+06	100.376	169.111
2008	8	7728	15446	2-4y	8.69398e+06	88.8891	177.663
2008	9	8257	15636	2-4y	8.68068e+06	95.1193	180.124
2008	10	8115	15834	2-4y	8.66738e+06	93.6269	182.685
2008	11	6678	14767	2-4y	8.65407e+06	77.166	170.636
2008	12	5448	13216	2-4y	8.64077e+06	63.0499	152.949
2009	1	4500	13889	2-4y	8.62747e+06	52.159	160.986
2009	2	5101	13829	2-4y	8.61416e+06	59.2164	160.538
2009	3	10024	16931	2-4y	8.60086e+06	116.546	196.852
2009	4	11886	14891	2-4y	8.58756e+06	138.41	173.402
2009	5	12006	15078	2-4y	8.57425e+06	140.024	175.852
2009	6	9629	14488	2-4y	8.56095e+06	112.476	169.234
2009	7	10201	14922	2-4y	8.54765e+06	119.343	174.574
2009	8	9921	14825	2-4y	8.53434e+06	116.248	173.71
2009	9	8824	15027	2-4y	8.52104e+06	103.555	176.352
2009	10	8361	15358	2-4y	8.50774e+06	98.2753	180.518
2009	11	7538	15770	2-4y	8.49443e+06	88.7405	185.651
2009	12	6295	14290	2-4y	8.48113e+06	74.2236	168.492
2010	1	5120	15234	2-4y	8.46783e+06	60.4642	179.905
2010	2	5429	14280	2-4y	8.45452e+06	64.2142	168.904
2010	3	10098	17047	2-4y	8.44122e+06	119.627	201.95
2010	4	11228	14953	2-4y	8.42792e+06	133.224	177.422
2010	5	11629	15440	2-4y	8.41461e+06	138.2	183.49
2010	6	9573	13997	2-4y	8.40131e+06	113.947	166.605
2010	7	7591	14872	2-4y	8388005	90.4983	177.301
2010	8	7884	16612	2-4y	8.3747e+06	94.1407	198.359
2010	9	7825	16029	2-4y	8.3614e+06	93.5848	191.702
2010	10	7647	15954	2-4y	8.34809e+06	91.6017	191.109
2010	11	7100	15813	2-4y	8.33479e+06	85.1851	189.723
2010	12	6387	14892	2-4y	8.32149e+06	76.7531	178.958
2011	1	5025	15289	2-4y	8.30818e+06	60.4825	184.023
2011	2	5735	15473	2-4y	8.29488e+06	69.139	186.537
2011	3	9897	15903	2-4y	8.28158e+06	119.506	192.029
2011	4	11274	14595	2-4y	8.26827e+06	136.353	176.518
2011	5	10612	14761	2-4y	8.25497e+06	128.553	178.813
2011	6	8560	13567	2-4y	8.24167e+06	103.862	164.615
2011	7	6525	13860	2-4y	8.22836e+06	79.2989	168.442
2011	8	6450	15834	2-4y	8.21506e+06	78.5143	192.744
2011	9	6380	14845	2-4y	8.20176e+06	77.7882	180.998
2011	10	6420	15295	2-4y	8.18845e+06	78.4031	186.787
2011	11	5892	15388	2-4y	8.17515e+06	72.0721	188.229
2011	12	5014	14364	2-4y	8.16185e+06	61.4322	175.99
2012	1	3620	14865	2-4y	8.14854e+06	44.4251	182.425
2012	2	4446	14039	2-4y	8.13524e+06	54.6511	172.57
2012	3	8292	16416	2-4y	8.12194e+06	102.094	202.119
2012	4	9432	14330	2-4y	8.10863e+06	116.32	176.725
2012	5	9642	14752	2-4y	8.09533e+06	119.106	182.229
2012	6	8128	13859	2-4y	8.08203e+06	100.569	171.479
2012	7	6727	13828	2-4y	8.06872e+06	83.3713	171.378
2012	8	6817	15181	2-4y	8.05542e+06	84.6263	188.457
2012	9	6321	14341	2-4y	8.04212e+06	78.5987	178.324
2012	10	6082	15426	2-4y	8.02881e+06	75.7522	192.133
2012	11	4988	14160	2-4y	8.01551e+06	62.2294	176.658
2012	12	4133	13134	2-4y	8.00221e+06	51.6483	164.13
2013	1	3168	14314	2-4y	7.9889e+06	39.655	179.174
2013	2	3978	12960	2-4y	7.9756e+06	49.8771	162.496
2013	3	7747	14535	2-4y	7.9623e+06	97.2961	182.548
2013	4	9104	14568	2-4y	7.94899e+06	114.53	183.268
2013	5	9052	13813	2-4y	7.93569e+06	114.067	174.062
2013	6	7886	13718	2-4y	7.92239e+06	99.5407	173.155
2013	7	6487	13875	2-4y	7.90908e+06	82.0196	175.431
2013	8	5900	14279	2-4y	7.89578e+06	74.7235	180.843
2013	9	6074	14494	2-4y	7.88248e+06	77.057	183.876
2013	10	6042	15786	2-4y	7.86917e+06	76.7806	200.606
2013	11	5623	14887	2-4y	7.85587e+06	71.5771	189.502
2013	12	4577	13513	2-4y	7.84257e+06	58.361	172.303
2014	1	3492	14688	2-4y	7.82926e+06	44.6019	187.604
2014	2	3539	14058	2-4y	7.81596e+06	45.2792	179.863
2014	3	5955	14382	2-4y	7.80266e+06	76.3202	184.322
2014	4	7812	14351	2-4y	7.78935e+06	100.291	184.239
2014	5	8560	14034	2-4y	7.77605e+06	110.082	180.477
2014	6	7406	12547	2-4y	7.76275e+06	95.4044	161.631
2014	7	5279	13781	2-4y	7.74944e+06	68.121	177.832
2014	8	6296	14312	2-4y	7.73614e+06	81.3843	185.002
2014	9	6157	15221	2-4y	7.72284e+06	79.7246	197.091
2014	10	5992	15106	2-4y	7.70953e+06	77.722	195.939
2014	11	5212	14237	2-4y	7.69623e+06	67.7215	184.987
2014	12	4411	13101	2-4y	7.68293e+06	57.413	170.521
2015	1	3034	13471	2-4y	7.66962e+06	39.5587	175.641
2015	2	3532	12798	2-4y	7.65632e+06	46.1318	167.156
2015	3	7461	15258	2-4y	7.64301e+06	97.6185	199.633
2015	4	8188	13846	2-4y	7.62971e+06	107.317	181.475
2015	5	7925	13759	2-4y	7.61641e+06	104.052	180.649
2015	6	6380	13200	2-4y	7.6031e+06	83.9131	173.613
2015	7	4804	13502	2-4y	7.5898e+06	63.2955	177.897
2015	8	5120	14087	2-4y	7.5765e+06	67.5774	185.93
2015	9	4799	13979	2-4y	7.56319e+06	63.452	184.829
2015	10	4727	14309	2-4y	7.54989e+06	62.6102	189.526
2015	11	4063	14264	2-4y	7.53659e+06	53.9103	189.263
2015	12	3357	13209	2-4y	7.52328e+06	44.6215	175.575
2005	1	2804	23200	5-9y	1.58418e+07	17.7	146.448
2005	2	2995	21263	5-9y	1.58286e+07	18.9215	134.333
2005	3	4821	24539	5-9y	1.58153e+07	30.4831	155.16
2005	4	5482	22214	5-9y	1.58021e+07	34.6916	140.576
2005	5	6222	22155	5-9y	1.57889e+07	39.4074	140.32
2005	6	5523	21585	5-9y	1.57757e+07	35.0096	136.825
2005	7	4546	21545	5-9y	1.57625e+07	28.8407	136.686
2005	8	5025	24175	5-9y	1.57492e+07	31.9063	153.499
2005	9	4531	22339	5-9y	1.5736e+07	28.7938	141.961
2005	10	4800	23240	5-9y	1.57228e+07	30.5289	147.811
2005	11	4252	23032	5-9y	1.57096e+07	27.0663	146.611
2005	12	3676	22198	5-9y	1.56964e+07	23.4194	141.421
2006	1	2980	25030	5-9y	1.56832e+07	19.0013	159.598
2006	2	2793	22452	5-9y	1.56699e+07	17.8239	143.281
2006	3	4756	25762	5-9y	1.56567e+07	30.3767	164.543
2006	4	5689	22031	5-9y	1.56435e+07	36.3665	140.832
2006	5	7992	23198	5-9y	1.56303e+07	51.1315	148.417
2006	6	6958	20542	5-9y	1.56171e+07	44.5538	131.536
2006	7	5398	21650	5-9y	1.56038e+07	34.594	138.748
2006	8	4852	23273	5-9y	1.55906e+07	31.1213	149.276
2006	9	4534	21379	5-9y	1.55774e+07	29.1063	137.244
2006	10	4350	22985	5-9y	1.55642e+07	27.9488	147.679
2006	11	4028	22143	5-9y	1.5551e+07	25.9019	142.39
2006	12	3481	20938	5-9y	1.55378e+07	22.4035	134.756
2007	1	2944	23637	5-9y	1.55245e+07	18.9635	152.256
2007	2	3160	20950	5-9y	1.55113e+07	20.3722	135.063
2007	3	5550	24738	5-9y	1.54981e+07	35.8108	159.62
2007	4	5321	22435	5-9y	1.54849e+07	34.3626	144.883
2007	5	6027	22452	5-9y	1.54717e+07	38.9551	145.117
2007	6	5893	20419	5-9y	1.54584e+07	38.1216	132.09
2007	7	4633	21483	5-9y	1.54452e+07	29.9963	139.092
2007	8	4496	22328	5-9y	1.5432e+07	29.1343	144.686
2007	9	4466	20974	5-9y	1.54188e+07	28.9647	136.029
2007	10	4533	23286	5-9y	1.54056e+07	29.4244	151.153
2007	11	3556	20924	5-9y	1.53924e+07	23.1024	135.938
2007	12	3094	19415	5-9y	1.53791e+07	20.1182	126.242
2008	1	2257	21498	5-9y	1.53659e+07	14.6884	139.907
2008	2	2712	20620	5-9y	1.53527e+07	17.6646	134.309
2008	3	4595	24163	5-9y	1.53395e+07	29.9554	157.522
2008	4	5942	24472	5-9y	1.53263e+07	38.7701	159.674
2008	5	5917	21725	5-9y	1.5313e+07	38.6403	141.872
2008	6	5525	20426	5-9y	1.52998e+07	36.1115	133.505
2008	7	4674	20488	5-9y	1.52866e+07	30.5758	134.026
2008	8	4248	21114	5-9y	1.52734e+07	27.8131	138.24
2008	9	4686	20763	5-9y	1.52602e+07	30.7074	136.06
2008	10	4450	21432	5-9y	1.5247e+07	29.1862	140.566
2008	11	3837	19729	5-9y	1.52337e+07	25.1875	129.509
2008	12	3038	18778	5-9y	1.52205e+07	19.9599	123.373
2009	1	2627	20158	5-9y	1.52073e+07	17.2746	132.555
2009	2	2811	19859	5-9y	1.51941e+07	18.5006	130.702
2009	3	4852	23579	5-9y	1.51809e+07	31.9613	155.321
2009	4	5053	20647	5-9y	1.51676e+07	33.3143	136.125
2009	5	5826	20598	5-9y	1.51544e+07	38.4442	135.921
2009	6	5329	19359	5-9y	1.51412e+07	35.1953	127.856
2009	7	5902	20501	5-9y	1.5128e+07	39.0138	135.517
2009	8	6918	20813	5-9y	1.51148e+07	45.7698	137.7
2009	9	6326	20482	5-9y	1.51016e+07	41.8897	135.628
2009	10	5201	20970	5-9y	1.50883e+07	34.4703	138.982
2009	11	4405	21069	5-9y	1.50751e+07	29.2203	139.76
2009	12	3671	19395	5-9y	1.50619e+07	24.3728	128.769
2010	1	2854	20798	5-9y	1.50487e+07	18.9651	138.205
2010	2	3165	20113	5-9y	1.50355e+07	21.0502	133.77
2010	3	5110	23586	5-9y	1.50222e+07	34.0162	157.007
2010	4	4980	20351	5-9y	1.5009e+07	33.18	135.592
2010	5	5673	21212	5-9y	1.49958e+07	37.8306	141.453
2010	6	4741	19651	5-9y	1.49826e+07	31.6434	131.159
2010	7	3922	20624	5-9y	14969375	26.2002	137.775
2010	8	4724	22500	5-9y	1.49562e+07	31.5857	150.44
2010	9	4832	21462	5-9y	1.49429e+07	32.3363	143.626
2010	10	4422	21185	5-9y	1.49297e+07	29.6188	141.898
2010	11	4227	20944	5-9y	1.49165e+07	28.3377	140.408
2010	12	3543	20272	5-9y	1.49033e+07	23.7733	136.024
2011	1	2790	21293	5-9y	1.48901e+07	18.7373	143.001
2011	2	3106	21369	5-9y	1.48768e+07	20.8781	143.639
2011	3	4197	21946	5-9y	1.48636e+07	28.2367	147.649
2011	4	4555	20062	5-9y	1.48504e+07	30.6725	135.094
2011	5	5006	20629	5-9y	1.48372e+07	33.7395	139.036
2011	6	4243	19095	5-9y	1.4824e+07	28.6226	128.812
2011	7	3209	19361	5-9y	1.48108e+07	21.6667	130.723
2011	8	3631	21443	5-9y	1.47975e+07	24.5379	144.909
2011	9	3778	20166	5-9y	1.47843e+07	25.5541	136.401
2011	10	3863	20514	5-9y	1.47711e+07	26.1524	138.879
2011	11	3584	20601	5-9y	1.47579e+07	24.2853	139.593
2011	12	2911	19626	5-9y	1.47447e+07	19.7427	133.106
2012	1	2019	20419	5-9y	1.47314e+07	13.7054	138.608
2012	2	2330	19468	5-9y	1.47182e+07	15.8307	132.271
2012	3	3719	21929	5-9y	1.4705e+07	25.2907	149.126
2012	4	4133	19026	5-9y	1.46918e+07	28.1313	129.501
2012	5	4768	19911	5-9y	1.46786e+07	32.4827	135.647
2012	6	4205	17854	5-9y	1.46654e+07	28.673	121.743
2012	7	3646	18426	5-9y	1.46521e+07	24.8837	125.756
2012	8	3904	20151	5-9y	1.46389e+07	26.6686	137.654
2012	9	3835	18978	5-9y	1.46257e+07	26.221	129.758
2012	10	3639	20213	5-9y	1.46125e+07	24.9034	138.327
2012	11	2821	18797	5-9y	1.45993e+07	19.3229	128.753
2012	12	2229	17372	5-9y	1.45861e+07	15.2817	119.1
2013	1	1754	19341	5-9y	1.45728e+07	12.0361	132.72
2013	2	2107	17739	5-9y	1.45596e+07	14.4715	121.837
2013	3	3474	19751	5-9y	1.45464e+07	23.8822	135.779
2013	4	4312	19661	5-9y	1.45332e+07	29.67	135.284
2013	5	4761	18886	5-9y	1.452e+07	32.7893	130.069
2013	6	4519	18191	5-9y	1.45067e+07	31.151	125.397
2013	7	3762	18842	5-9y	1.44935e+07	25.9564	130.003
2013	8	3890	19249	5-9y	1.44803e+07	26.8641	132.932
2013	9	3710	19686	5-9y	1.44671e+07	25.6444	136.074
2013	10	3820	20620	5-9y	1.44539e+07	26.4289	142.661
2013	11	3407	19332	5-9y	1.44407e+07	23.5931	133.872
2013	12	2722	18017	5-9y	1.44274e+07	18.8668	124.88
2014	1	2010	19825	5-9y	1.44142e+07	13.9446	137.538
2014	2	1958	18695	5-9y	1.4401e+07	13.5963	129.817
2014	3	2979	19404	5-9y	1.43878e+07	20.7051	134.864
2014	4	3622	18945	5-9y	1.43746e+07	25.1973	131.795
2014	5	4468	18947	5-9y	1.43613e+07	31.1113	131.931
2014	6	3591	17438	5-9y	1.43481e+07	25.0277	121.535
2014	7	2862	18781	5-9y	1.43349e+07	19.9652	131.016
2014	8	3762	19303	5-9y	1.43217e+07	26.2679	134.782
2014	9	3533	19643	5-9y	1.43085e+07	24.6917	137.282
2014	10	3342	20083	5-9y	1.42953e+07	23.3784	140.487
2014	11	3173	19212	5-9y	1.4282e+07	22.2167	134.519
2014	12	2523	17889	5-9y	1.42688e+07	17.6819	125.371
2015	1	1780	18495	5-9y	1.42556e+07	12.4863	129.739
2015	2	2241	17381	5-9y	1.42424e+07	15.7347	122.037
2015	3	3759	20960	5-9y	1.42292e+07	26.4176	147.303
2015	4	3270	18586	5-9y	1.42159e+07	23.0023	130.741
2015	5	3594	18689	5-9y	1.42027e+07	25.305	131.587
2015	6	3415	18016	5-9y	1.41895e+07	24.0671	126.967
2015	7	2483	18414	5-9y	1.41763e+07	17.5152	129.893
2015	8	2813	19155	5-9y	1.41631e+07	19.8615	135.246
2015	9	2740	18739	5-9y	1.41499e+07	19.3642	132.432
2015	10	2465	18975	5-9y	1.41366e+07	17.437	134.226
2015	11	2335	18904	5-9y	1.41234e+07	16.5328	133.849
2015	12	1963	17633	5-9y	1.41102e+07	13.9119	124.966
2005	1	2301	31062	10-17y	2.78163e+07	8.27212	111.668
2005	2	2220	29149	10-17y	2.78119e+07	7.98219	104.808
2005	3	3152	33034	10-17y	2.78075e+07	11.3351	118.795
2005	4	3239	30749	10-17y	2.78031e+07	11.6498	110.596
2005	5	3424	31054	10-17y	2.77986e+07	12.3171	111.71
2005	6	3066	29691	10-17y	2.77942e+07	11.0311	106.824
2005	7	2835	29937	10-17y	2.77898e+07	10.2016	107.727
2005	8	2895	32558	10-17y	2.77854e+07	10.4191	117.177
2005	9	2533	29491	10-17y	2.7781e+07	9.11775	106.155
2005	10	2805	30999	10-17y	2.77766e+07	10.0984	111.601
2005	11	2555	30718	10-17y	2.77721e+07	9.19987	110.607
2005	12	2198	29138	10-17y	2.77677e+07	7.91567	104.935
2006	1	2230	33629	10-17y	2.77633e+07	8.03219	121.128
2006	2	1736	29768	10-17y	2.77589e+07	6.25386	107.238
2006	3	2880	34650	10-17y	2.77545e+07	10.3767	124.845
2006	4	3249	30271	10-17y	2.775e+07	11.7081	109.085
2006	5	4740	31852	10-17y	2.77456e+07	17.0838	114.8
2006	6	4170	28158	10-17y	2.77412e+07	15.0318	101.502
2006	7	3304	30219	10-17y	2.77368e+07	11.912	108.949
2006	8	2920	31718	10-17y	2.77324e+07	10.5292	114.372
2006	9	2770	28932	10-17y	2.77279e+07	9.98992	104.342
2006	10	2605	30964	10-17y	2.77235e+07	9.39635	111.689
2006	11	2462	29827	10-17y	2.77191e+07	8.88196	107.605
2006	12	2210	28679	10-17y	2.77147e+07	7.97411	103.479
2007	1	2133	32716	10-17y	2.77103e+07	7.69751	118.065
2007	2	2093	29710	10-17y	2.77058e+07	7.55436	107.234
2007	3	3386	34841	10-17y	2.77014e+07	12.2232	125.773
2007	4	3299	31748	10-17y	2.7697e+07	11.911	114.626
2007	5	3630	32010	10-17y	2.76926e+07	13.1082	115.591
2007	6	3679	28477	10-17y	2.76882e+07	13.2873	102.849
2007	7	2977	30267	10-17y	2.76837e+07	10.7536	109.331
2007	8	2549	31415	10-17y	2.76793e+07	9.20904	113.496
2007	9	2509	29198	10-17y	2.76749e+07	9.06598	105.504
2007	10	2632	31966	10-17y	2.76705e+07	9.51194	115.524
2007	11	2136	28963	10-17y	2.76661e+07	7.72065	104.688
2007	12	1981	26684	10-17y	2.76616e+07	7.16154	96.4657
2008	1	1737	30319	10-17y	2.76572e+07	6.28046	109.624
2008	2	1922	28856	10-17y	2.76528e+07	6.95047	104.351
2008	3	2694	32963	10-17y	2.76484e+07	9.74379	119.222
2008	4	3041	33552	10-17y	2.7644e+07	11.0006	121.372
2008	5	3234	30157	10-17y	2.76395e+07	11.7006	109.108
2008	6	3112	28889	10-17y	2.76351e+07	11.261	104.537
2008	7	2802	29948	10-17y	2.76307e+07	10.1409	108.387
2008	8	2374	29902	10-17y	2.76263e+07	8.59327	108.237
2008	9	2642	29246	10-17y	2.76219e+07	9.56489	105.88
2008	10	2485	29890	10-17y	2.76174e+07	8.99794	108.229
2008	11	2395	28159	10-17y	2.7613e+07	8.67344	101.977
2008	12	1957	26907	10-17y	2.76086e+07	7.08837	97.4587
2009	1	2015	30025	10-17y	2.76042e+07	7.29962	108.77
2009	2	1909	28568	10-17y	2.75998e+07	6.91672	103.508
2009	3	3101	34836	10-17y	2.75953e+07	11.2374	126.239
2009	4	3074	30851	10-17y	2.75909e+07	11.1413	111.816
2009	5	3257	31348	10-17y	2.75865e+07	11.8065	113.635
2009	6	2986	29983	10-17y	2.75821e+07	10.8259	108.705
2009	7	4043	30870	10-17y	2.75777e+07	14.6604	111.938
2009	8	5996	30567	10-17y	2.75733e+07	21.7457	110.857
2009	9	4881	30399	10-17y	2.75688e+07	17.7048	110.266
2009	10	3677	31091	10-17y	2.75644e+07	13.3397	112.794
2009	11	3012	31087	10-17y	2.756e+07	10.9289	112.798
2009	12	2481	28979	10-17y	2.75556e+07	9.00362	105.166
2010	1	2293	31637	10-17y	2.75512e+07	8.3227	114.83
2010	2	2462	30189	10-17y	2.75467e+07	8.93754	109.592
2010	3	3388	36992	10-17y	2.75423e+07	12.3011	134.31
2010	4	3157	32112	10-17y	2.75379e+07	11.4642	116.61
2010	5	3243	33481	10-17y	2.75335e+07	11.7784	121.601
2010	6	2690	30224	10-17y	2.75291e+07	9.77149	109.789
2010	7	2509	31645	10-17y	27524635	9.11547	114.97
2010	8	3019	32656	10-17y	2.75202e+07	10.9701	118.662
2010	9	2926	31026	10-17y	2.75158e+07	10.6339	112.757
2010	10	2712	31593	10-17y	2.75114e+07	9.85774	114.836
2010	11	2670	31561	10-17y	2.7507e+07	9.70664	114.738
2010	12	2622	30529	10-17y	2.75025e+07	9.53367	111.004
2011	1	2531	32887	10-17y	2.74981e+07	9.20427	119.597
2011	2	2494	33132	10-17y	2.74937e+07	9.07117	120.508
2011	3	2843	34661	10-17y	2.74893e+07	10.3422	126.089
2011	4	2675	32899	10-17y	2.74849e+07	9.73263	119.699
2011	5	2980	33777	10-17y	2.74804e+07	10.8441	122.913
2011	6	2552	30650	10-17y	2.7476e+07	9.2881	111.552
2011	7	2227	31321	10-17y	2.74716e+07	8.10655	114.012
2011	8	2310	33702	10-17y	2.74672e+07	8.41004	122.699
2011	9	2419	31339	10-17y	2.74628e+07	8.80829	114.115
2011	10	2476	31870	10-17y	2.74583e+07	9.0173	116.067
2011	11	2389	31899	10-17y	2.74539e+07	8.70185	116.191
2011	12	2193	30496	10-17y	2.74495e+07	7.98922	111.099
2012	1	1891	33048	10-17y	2.74451e+07	6.89012	120.415
2012	2	1895	31237	10-17y	2.74407e+07	6.90581	113.835
2012	3	2390	35294	10-17y	2.74362e+07	8.71111	128.64
2012	4	2380	32432	10-17y	2.74318e+07	8.67605	118.228
2012	5	2948	33831	10-17y	2.74274e+07	10.7484	123.347
2012	6	2720	30145	10-17y	2.7423e+07	9.91869	109.926
2012	7	2586	30934	10-17y	2.74186e+07	9.43157	112.821
2012	8	2400	32895	10-17y	2.74141e+07	8.7546	119.993
2012	9	2231	30546	10-17y	2.74097e+07	8.13945	111.442
2012	10	2278	32476	10-17y	2.74053e+07	8.31226	118.503
2012	11	1935	30104	10-17y	2.74009e+07	7.06182	109.865
2012	12	1648	28007	10-17y	2.73965e+07	6.01537	102.229
2013	1	1572	32545	10-17y	2.7392e+07	5.73889	118.812
2013	2	1673	29488	10-17y	2.73876e+07	6.1086	107.669
2013	3	2192	33574	10-17y	2.73832e+07	8.00491	122.608
2013	4	2715	33577	10-17y	2.73788e+07	9.91644	122.639
2013	5	2872	32413	10-17y	2.73744e+07	10.4916	118.406
2013	6	2805	30688	10-17y	2.73699e+07	10.2485	112.123
2013	7	2574	31642	10-17y	2.73655e+07	9.40599	115.627
2013	8	2516	32143	10-17y	2.73611e+07	9.19553	117.477
2013	9	2373	31848	10-17y	2.73567e+07	8.67429	116.418
2013	10	2305	33403	10-17y	2.73523e+07	8.42709	122.121
2013	11	2022	31571	10-17y	2.73479e+07	7.39363	115.442
2013	12	1783	29583	10-17y	2.73434e+07	6.52076	108.191
2014	1	1596	33014	10-17y	2.7339e+07	5.83781	120.758
2014	2	1438	31515	10-17y	2.73346e+07	5.26073	115.293
2014	3	2101	33068	10-17y	2.73302e+07	7.68747	120.994
2014	4	2141	33208	10-17y	2.73258e+07	7.8351	121.526
2014	5	2565	33261	10-17y	2.73213e+07	9.38827	121.74
2014	6	2284	29867	10-17y	2.73169e+07	8.36112	109.335
2014	7	1835	32086	10-17y	2.73125e+07	6.71854	117.477
2014	8	2198	31986	10-17y	2.73081e+07	8.0489	117.13
2014	9	1998	32729	10-17y	2.73037e+07	7.3177	119.87
2014	10	2052	33262	10-17y	2.72992e+07	7.51669	121.842
2014	11	1839	31545	10-17y	2.72948e+07	6.73754	115.571
2014	12	1577	29758	10-17y	2.72904e+07	5.77859	109.042
2015	1	1339	31478	10-17y	2.7286e+07	4.90728	115.363
2015	2	1304	29534	10-17y	2.72816e+07	4.77979	108.256
2015	3	2009	35351	10-17y	2.72771e+07	7.36514	129.599
2015	4	1922	31872	10-17y	2.72727e+07	7.04734	116.864
2015	5	2056	32720	10-17y	2.72683e+07	7.53989	119.993
2015	6	1867	31107	10-17y	2.72639e+07	6.84789	114.096
2015	7	1667	31257	10-17y	2.72595e+07	6.11531	114.665
2015	8	1614	32454	10-17y	2.7255e+07	5.92184	119.075
2015	9	1553	31027	10-17y	2.72506e+07	5.69895	113.858
2015	10	1497	31515	10-17y	2.72462e+07	5.49434	115.668
2015	11	1465	30996	10-17y	2.72418e+07	5.37777	113.781
2015	12	1292	29059	10-17y	2.72374e+07	4.74348	106.688
2005	1	6307	134914	18-39y	6.61251e+07	9.53799	204.029
2005	2	5675	124353	18-39y	6.61931e+07	8.5734	187.864
2005	3	7704	147019	18-39y	6.62612e+07	11.6267	221.878
2005	4	7432	137834	18-39y	6.63292e+07	11.2047	207.803
2005	5	7848	142013	18-39y	6.63972e+07	11.8198	213.884
2005	6	7559	137714	18-39y	6.64653e+07	11.3729	207.197
2005	7	7348	134633	18-39y	6.65333e+07	11.0441	202.354
2005	8	7263	147659	18-39y	6.66014e+07	10.9052	221.706
2005	9	6311	136659	18-39y	6.66694e+07	9.46611	204.98
2005	10	6299	141448	18-39y	6.67374e+07	9.43848	211.947
2005	11	5813	137268	18-39y	6.68055e+07	8.70138	205.474
2005	12	5670	128275	18-39y	6.68735e+07	8.47869	191.817
2006	1	6188	144196	18-39y	6.69416e+07	9.24389	215.406
2006	2	4820	129115	18-39y	6.70096e+07	7.193	192.681
2006	3	6694	152319	18-39y	6.70776e+07	9.97948	227.079
2006	4	6955	133496	18-39y	6.71457e+07	10.3581	198.816
2006	5	9397	146090	18-39y	6.72137e+07	13.9808	217.351
2006	6	8865	130919	18-39y	6.72817e+07	13.1759	194.583
2006	7	7986	137553	18-39y	6.73498e+07	11.8575	204.237
2006	8	6750	148377	18-39y	6.74178e+07	10.0122	220.086
2006	9	6098	136387	18-39y	6.74859e+07	9.03597	202.097
2006	10	5719	145650	18-39y	6.75539e+07	8.46583	215.606
2006	11	5346	137318	18-39y	6.76219e+07	7.90572	203.067
2006	12	5086	127993	18-39y	6.769e+07	7.51367	189.087
2007	1	5607	141632	18-39y	6.7758e+07	8.27503	209.026
2007	2	5027	127026	18-39y	6.78261e+07	7.4116	187.282
2007	3	6659	153297	18-39y	6.78941e+07	9.80792	225.788
2007	4	6605	139570	18-39y	6.79621e+07	9.71865	205.364
2007	5	7759	147682	18-39y	6.80302e+07	11.4052	217.083
2007	6	8477	133555	18-39y	6.80982e+07	12.4482	196.121
2007	7	7962	139839	18-39y	6.81663e+07	11.6803	205.144
2007	8	6420	146559	18-39y	6.82343e+07	9.40876	214.788
2007	9	5870	136504	18-39y	6.83023e+07	8.59414	199.853
2007	10	5757	148642	18-39y	6.83704e+07	8.42031	217.407
2007	11	5118	132968	18-39y	6.84384e+07	7.47826	194.289
2007	12	4915	120926	18-39y	6.85065e+07	7.17451	176.518
2008	1	5173	133466	18-39y	6.85745e+07	7.54362	194.629
2008	2	5202	126671	18-39y	6.86425e+07	7.57839	184.537
2008	3	6430	141361	18-39y	6.87106e+07	9.35809	205.734
2008	4	6682	142178	18-39y	6.87786e+07	9.71523	206.718
2008	5	6964	135480	18-39y	6.88467e+07	10.1152	196.785
2008	6	6938	134150	18-39y	6.89147e+07	10.0675	194.661
2008	7	7204	137653	18-39y	6.89827e+07	10.4432	199.547
2008	8	6045	139644	18-39y	6.90508e+07	8.75443	202.234
2008	9	6134	143131	18-39y	6.91188e+07	8.87457	207.08
2008	10	6086	139435	18-39y	6.91869e+07	8.79647	201.534
2008	11	5008	129964	18-39y	6.92549e+07	7.23126	187.66
2008	12	5078	117884	18-39y	6.93229e+07	7.32514	170.05
2009	1	5571	127742	18-39y	6.9391e+07	8.02842	184.09
2009	2	5434	121797	18-39y	6.9459e+07	7.82332	175.351
2009	3	7002	147979	18-39y	6.95271e+07	10.0709	212.837
2009	4	6918	134008	18-39y	6.95951e+07	9.94036	192.554
2009	5	7224	139030	18-39y	6.96631e+07	10.3699	199.575
2009	6	6978	134783	18-39y	6.97312e+07	10.007	193.289
2009	7	9706	139076	18-39y	6.97992e+07	13.9056	199.252
2009	8	14389	138829	18-39y	6.98673e+07	20.5948	198.704
2009	9	10460	139008	18-39y	6.99353e+07	14.9567	198.767
2009	10	7953	140797	18-39y	7.00033e+07	11.3609	201.129
2009	11	6488	139589	18-39y	7.00714e+07	9.25913	199.21
2009	12	6011	129592	18-39y	7.01394e+07	8.57007	184.763
2010	1	6248	136656	18-39y	7.02075e+07	8.89934	194.646
2010	2	5876	129219	18-39y	7.02755e+07	8.36138	183.875
2010	3	7357	156608	18-39y	7.03435e+07	10.4587	222.633
2010	4	6732	142128	18-39y	7.04116e+07	9.56093	201.853
2010	5	6858	148315	18-39y	7.04796e+07	9.73047	210.437
2010	6	6677	134513	18-39y	7.05477e+07	9.46452	190.67
2010	7	6929	137689	18-39y	70615695	9.81227	194.984
2010	8	7321	148062	18-39y	7.06837e+07	10.3574	209.471
2010	9	7214	140728	18-39y	7.07518e+07	10.1962	198.904
2010	10	6325	140463	18-39y	7.08198e+07	8.93112	198.339
2010	11	6171	140960	18-39y	7.08879e+07	8.7053	198.849
2010	12	6603	131202	18-39y	7.09559e+07	9.30578	184.906
2011	1	7033	138088	18-39y	7.10239e+07	9.9023	194.425
2011	2	6130	136587	18-39y	71091973	8.62263	192.127
2011	3	6627	145048	18-39y	7.116e+07	9.31281	203.834
2011	4	6060	137182	18-39y	7.12281e+07	8.50788	192.595
2011	5	6361	144662	18-39y	7.12961e+07	8.92195	202.903
2011	6	6076	134883	18-39y	7.13641e+07	8.51408	189.007
2011	7	5920	135632	18-39y	7.14322e+07	8.28758	189.875
2011	8	6043	148513	18-39y	7.15002e+07	8.45172	207.71
2011	9	5797	139729	18-39y	7.15683e+07	8.09996	195.239
2011	10	5693	142364	18-39y	7.16363e+07	7.94709	198.732
2011	11	5640	139470	18-39y	7.17043e+07	7.86563	194.507
2011	12	5400	132950	18-39y	7.17724e+07	7.52379	185.238
2012	1	5427	141475	18-39y	7.18404e+07	7.55424	196.93
2012	2	5108	133339	18-39y	7.19084e+07	7.10348	185.429
2012	3	5724	151303	18-39y	7.19765e+07	7.9526	210.212
2012	4	5347	139434	18-39y	7.20445e+07	7.4218	193.539
2012	5	6195	147828	18-39y	7.21126e+07	8.59074	204.996
2012	6	6353	134786	18-39y	7.21806e+07	8.80153	186.734
2012	7	7026	139017	18-39y	7.22486e+07	9.72475	192.415
2012	8	5968	146081	18-39y	7.23167e+07	8.25259	202.002
2012	9	5540	139283	18-39y	7.23847e+07	7.65355	192.42
2012	10	5499	144382	18-39y	7.24528e+07	7.58977	199.277
2012	11	4820	131294	18-39y	72520807	6.64637	181.043
2012	12	4395	122413	18-39y	7.25888e+07	6.05465	168.639
2013	1	5016	137099	18-39y	7.26569e+07	6.90368	188.694
2013	2	4792	123872	18-39y	7.27249e+07	6.58921	170.329
2013	3	5438	140364	18-39y	7.2793e+07	7.4705	192.826
2013	4	5914	144425	18-39y	7.2861e+07	8.11682	198.22
2013	5	6724	139963	18-39y	7.2929e+07	9.21992	191.917
2013	6	6829	134093	18-39y	7.29971e+07	9.35517	183.696
2013	7	6972	138478	18-39y	7.30651e+07	9.54217	189.527
2013	8	6285	142113	18-39y	7.31332e+07	8.59391	194.321
2013	9	5513	141767	18-39y	7.32012e+07	7.5313	193.668
2013	10	5415	148752	18-39y	7.32692e+07	7.39055	203.021
2013	11	4732	138523	18-39y	7.33373e+07	6.45238	188.885
2013	12	4692	130798	18-39y	7.34053e+07	6.39191	178.186
2014	1	4986	142286	18-39y	7.34734e+07	6.78613	193.657
2014	2	4248	137092	18-39y	7.35414e+07	5.77634	186.415
2014	3	5331	143649	18-39y	7.36094e+07	7.24228	195.15
2014	4	5456	143504	18-39y	7.36775e+07	7.40525	194.773
2014	5	5942	145567	18-39y	7.37455e+07	8.05744	197.391
2014	6	5767	135794	18-39y	7.38136e+07	7.81293	183.969
2014	7	5578	143690	18-39y	7.38816e+07	7.54992	194.487
2014	8	5510	144200	18-39y	7.39496e+07	7.45102	194.998
2014	9	5094	148092	18-39y	7.40177e+07	6.88214	200.077
2014	10	4990	150693	18-39y	7.40857e+07	6.73544	203.404
2014	11	4330	141611	18-39y	7.41538e+07	5.83922	190.969
2014	12	3970	130743	18-39y	7.42218e+07	5.34883	176.152
2015	1	4129	136880	18-39y	7.42898e+07	5.55796	184.251
2015	2	3697	128734	18-39y	7.43579e+07	4.9719	173.128
2015	3	4692	153779	18-39y	7.44259e+07	6.30426	206.62
2015	4	4745	142156	18-39y	7.4494e+07	6.36964	190.829
2015	5	4824	143872	18-39y	7.4562e+07	6.46978	192.956
2015	6	4861	139097	18-39y	7.463e+07	6.51346	186.382
2015	7	4910	140849	18-39y	7.46981e+07	6.57313	188.558
2015	8	4347	145211	18-39y	7.47661e+07	5.81413	194.22
2015	9	4067	141576	18-39y	7.48342e+07	5.43468	189.186
2015	10	4030	144757	18-39y	7.49022e+07	5.38035	193.261
2015	11	3634	140057	18-39y	7.49702e+07	4.84726	186.817
2015	12	3771	131268	18-39y	7.50383e+07	5.02544	174.935
2005	1	2818	69751	40-49y	2.1751e+07	12.9557	320.68
2005	2	2647	64529	40-49y	2.17978e+07	12.1434	296.034
2005	3	3612	77309	40-49y	2.18447e+07	16.5349	353.903
2005	4	3499	71767	40-49y	2.18915e+07	15.9834	327.83
2005	5	3885	74775	40-49y	2.19384e+07	17.7087	340.841
2005	6	3605	73342	40-49y	2.19852e+07	16.3974	333.597
2005	7	3544	70581	40-49y	2.20321e+07	16.0857	320.356
2005	8	3466	78669	40-49y	2.20789e+07	15.6982	356.309
2005	9	3121	71972	40-49y	2.21257e+07	14.1057	325.286
2005	10	3045	73654	40-49y	2.21726e+07	13.7332	332.185
2005	11	2781	72330	40-49y	2.22194e+07	12.5161	325.526
2005	12	2767	66115	40-49y	2.22663e+07	12.4269	296.929
2006	1	3064	74418	40-49y	2.23131e+07	13.7318	333.517
2006	2	2318	66765	40-49y	2.236e+07	10.3667	298.592
2006	3	3308	80754	40-49y	2.24068e+07	14.7634	360.399
2006	4	3307	69142	40-49y	2.24537e+07	14.7281	307.932
2006	5	4458	77534	40-49y	2.25005e+07	19.8129	344.588
2006	6	4264	69413	40-49y	2.25473e+07	18.9113	307.854
2006	7	4186	72727	40-49y	2.25942e+07	18.5269	321.884
2006	8	3473	78166	40-49y	2.2641e+07	15.3394	345.24
2006	9	3135	70363	40-49y	2.26879e+07	13.818	310.135
2006	10	2777	76086	40-49y	2.27347e+07	12.2148	334.669
2006	11	2627	71393	40-49y	2.27816e+07	11.5313	313.381
2006	12	2428	65585	40-49y	2.28284e+07	10.6359	287.296
2007	1	2714	74120	40-49y	2.28753e+07	11.8644	324.018
2007	2	2525	66301	40-49y	2.29221e+07	11.0156	289.245
2007	3	3111	80510	40-49y	2.29689e+07	13.5444	350.517
2007	4	3150	73296	40-49y	2.30158e+07	13.6863	318.46
2007	5	3692	79453	40-49y	2.30626e+07	16.0086	344.51
2007	6	4174	70521	40-49y	2.31095e+07	18.0619	305.161
2007	7	4216	74621	40-49y	2.31563e+07	18.2067	322.249
2007	8	3230	78293	40-49y	2.32032e+07	13.9205	337.424
2007	9	2988	72292	40-49y	2.325e+07	12.8516	310.933
2007	10	2833	78884	40-49y	2.32969e+07	12.1604	338.604
2007	11	2553	70630	40-49y	2.33437e+07	10.9366	302.566
2007	12	2355	62526	40-49y	2.33905e+07	10.0682	267.313
2008	1	2671	70706	40-49y	2.34374e+07	11.3963	301.68
2008	2	2668	66493	40-49y	2.34842e+07	11.3608	283.139
2008	3	3211	73265	40-49y	2.35311e+07	13.6458	311.354
2008	4	3358	73592	40-49y	2.35779e+07	14.2421	312.123
2008	5	3561	71436	40-49y	2.36248e+07	15.0732	302.378
2008	6	3567	73140	40-49y	2.36716e+07	15.0687	308.978
2008	7	3820	74332	40-49y	2.37185e+07	16.1056	313.393
2008	8	3209	74002	40-49y	2.37653e+07	13.5029	311.387
2008	9	3271	75036	40-49y	2.38121e+07	13.7367	315.117
2008	10	3258	75123	40-49y	2.3859e+07	13.6552	314.863
2008	11	2731	70560	40-49y	2.39058e+07	11.424	295.158
2008	12	2632	63069	40-49y	2.39527e+07	10.9883	263.307
2009	1	3064	68447	40-49y	2.39995e+07	12.7669	285.202
2009	2	2808	64462	40-49y	2.40464e+07	11.6774	268.074
2009	3	3618	80223	40-49y	2.40932e+07	15.0167	332.969
2009	4	3517	71804	40-49y	2.41401e+07	14.5691	297.448
2009	5	3883	75399	40-49y	2.41869e+07	16.0541	311.735
2009	6	3624	74083	40-49y	2.42337e+07	14.9544	305.702
2009	7	4683	76452	40-49y	2.42806e+07	19.287	314.869
2009	8	5858	75431	40-49y	2.43274e+07	24.0798	310.066
2009	9	4623	75690	40-49y	2.43743e+07	18.9667	310.532
2009	10	3891	76900	40-49y	2.44211e+07	15.9329	314.891
2009	11	3255	76149	40-49y	2.4468e+07	13.3031	311.219
2009	12	3022	68430	40-49y	2.45148e+07	12.3272	279.137
2010	1	3229	73190	40-49y	2.45616e+07	13.1465	297.985
2010	2	2866	69363	40-49y	2.46085e+07	11.6464	281.866
2010	3	3527	86218	40-49y	2.46553e+07	14.3052	349.693
2010	4	3441	77368	40-49y	2.47022e+07	13.9299	313.203
2010	5	3493	81447	40-49y	2.4749e+07	14.1137	329.092
2010	6	3568	73885	40-49y	2.47959e+07	14.3895	297.973
2010	7	3730	76518	40-49y	24842716	15.0145	308.01
2010	8	4236	82000	40-49y	2.48896e+07	17.0192	329.455
2010	9	4260	77050	40-49y	2.49364e+07	17.0835	308.986
2010	10	3587	76531	40-49y	2.49832e+07	14.3576	306.329
2010	11	3316	77271	40-49y	2.50301e+07	13.2481	308.712
2010	12	3422	71151	40-49y	2.50769e+07	13.646	283.731
2011	1	3925	74931	40-49y	2.51238e+07	15.6226	298.247
2011	2	3310	75163	40-49y	2.51706e+07	13.1502	298.614
2011	3	3534	79443	40-49y	2.52175e+07	14.0141	315.032
2011	4	3267	75325	40-49y	2.52643e+07	12.9313	298.148
2011	5	3464	80946	40-49y	2.53112e+07	13.6857	319.804
2011	6	3450	75590	40-49y	2.5358e+07	13.6052	298.091
2011	7	3473	75298	40-49y	2.54048e+07	13.6706	296.392
2011	8	3359	83833	40-49y	2.54517e+07	13.1976	329.381
2011	9	3267	77760	40-49y	2.54985e+07	12.8125	304.959
2011	10	3047	78432	40-49y	2.55454e+07	11.9278	307.03
2011	11	2940	77116	40-49y	2.55922e+07	11.4879	301.326
2011	12	2903	71113	40-49y	2.56391e+07	11.3226	277.362
2012	1	2942	77757	40-49y	2.56859e+07	11.4537	302.722
2012	2	2692	72793	40-49y	2.57328e+07	10.4614	282.881
2012	3	3047	83216	40-49y	2.57796e+07	11.8194	322.798
2012	4	3062	76448	40-49y	2.58264e+07	11.8561	296.007
2012	5	3500	82085	40-49y	2.58733e+07	13.5275	317.258
2012	6	3712	74560	40-49y	2.59201e+07	14.3209	287.653
2012	7	4131	77930	40-49y	2.5967e+07	15.9087	300.112
2012	8	3598	81936	40-49y	2.60138e+07	13.8311	314.971
2012	9	3191	75788	40-49y	2.60607e+07	12.2445	290.814
2012	10	3165	80250	40-49y	2.61075e+07	12.1229	307.383
2012	11	2733	73001	40-49y	2.61544e+07	10.4495	279.116
2012	12	2491	64961	40-49y	2.62012e+07	9.5072	247.931
2013	1	2797	76121	40-49y	2.6248e+07	10.656	290.006
2013	2	2557	67915	40-49y	2.62949e+07	9.72432	258.282
2013	3	3023	77394	40-49y	2.63417e+07	11.4761	293.808
2013	4	3462	81372	40-49y	2.63886e+07	13.1193	308.361
2013	5	3907	78187	40-49y	2.64354e+07	14.7794	295.766
2013	6	3964	75759	40-49y	2.64823e+07	14.9685	286.074
2013	7	4118	79081	40-49y	2.65291e+07	15.5226	298.091
2013	8	3486	81135	40-49y	2.6576e+07	13.1171	305.295
2013	9	3166	80104	40-49y	2.66228e+07	11.8921	300.885
2013	10	2989	83709	40-49y	2.66696e+07	11.2075	313.874
2013	11	2556	76561	40-49y	2.67165e+07	9.56712	286.568
2013	12	2498	70072	40-49y	2.67633e+07	9.33366	261.821
2014	1	2681	77572	40-49y	2.68102e+07	9.99993	289.338
2014	2	2394	75709	40-49y	2.6857e+07	8.91387	281.896
2014	3	2809	78555	40-49y	2.69039e+07	10.4409	291.984
2014	4	3105	78530	40-49y	2.69507e+07	11.521	291.384
2014	5	3355	80985	40-49y	2.69976e+07	12.4271	299.972
2014	6	3360	75380	40-49y	2.70444e+07	12.424	278.727
2014	7	3139	81062	40-49y	2.70912e+07	11.5868	299.218
2014	8	3128	81231	40-49y	2.71381e+07	11.5262	299.325
2014	9	2983	82868	40-49y	2.71849e+07	10.973	304.831
2014	10	2913	84645	40-49y	2.72318e+07	10.6971	310.832
2014	11	2434	79075	40-49y	2.72786e+07	8.92274	289.879
2014	12	2474	71807	40-49y	2.73255e+07	9.05382	262.784
2015	1	2471	75232	40-49y	2.73723e+07	9.02737	274.847
2015	2	2149	70455	40-49y	2.74192e+07	7.83759	256.955
2015	3	2704	86403	40-49y	2.7466e+07	9.8449	314.582
2015	4	2910	78140	40-49y	2.75128e+07	10.5769	284.013
2015	5	2967	80511	40-49y	2.75597e+07	10.7657	292.133
2015	6	3050	77965	40-49y	2.76065e+07	11.0481	282.415
2015	7	3052	79212	40-49y	2.76534e+07	11.0366	286.446
2015	8	2812	80976	40-49y	2.77002e+07	10.1515	292.33
2015	9	2586	79295	40-49y	2.77471e+07	9.3199	285.778
2015	10	2392	80032	40-49y	2.77939e+07	8.6062	287.948
2015	11	2318	78062	40-49y	2.78408e+07	8.32592	280.387
2015	12	2218	70815	40-49y	2.78876e+07	7.95336	253.93
2005	1	4381	96756	50-64y	2.059e+07	21.2773	469.918
2005	2	3913	87811	50-64y	2.06557e+07	18.9439	425.118
2005	3	5248	104621	50-64y	2.07214e+07	25.3265	504.894
2005	4	5611	98069	50-64y	2.07871e+07	26.9927	471.779
2005	5	5960	102496	50-64y	2.08528e+07	28.5813	491.522
2005	6	5800	100643	50-64y	2.09185e+07	27.7267	481.121
2005	7	5951	98183	50-64y	2.09841e+07	28.3595	467.891
2005	8	5578	107402	50-64y	2.10498e+07	26.499	510.227
2005	9	4882	97918	50-64y	2.11155e+07	23.1204	463.725
2005	10	4781	100566	50-64y	2.11812e+07	22.5719	474.788
2005	11	4274	98131	50-64y	2.12469e+07	20.1159	461.86
2005	12	4201	91894	50-64y	2.13126e+07	19.7113	431.172
2006	1	4702	102625	50-64y	2.13783e+07	21.9943	480.043
2006	2	3546	90486	50-64y	2.1444e+07	16.5361	421.964
2006	3	4861	109723	50-64y	2.15097e+07	22.5991	510.11
2006	4	5160	95861	50-64y	2.15754e+07	23.9161	444.307
2006	5	6909	106836	50-64y	2.16411e+07	31.9254	493.672
2006	6	6928	96540	50-64y	2.17068e+07	31.9163	444.746
2006	7	6726	102404	50-64y	2.17725e+07	30.8922	470.337
2006	8	5721	108882	50-64y	2.18382e+07	26.1973	498.586
2006	9	5206	98859	50-64y	2.19039e+07	23.7675	451.332
2006	10	4495	105263	50-64y	2.19695e+07	20.4601	479.131
2006	11	4225	99963	50-64y	2.20352e+07	19.1738	453.651
2006	12	3991	91658	50-64y	2.21009e+07	18.0581	414.725
2007	1	4420	105267	50-64y	2.21666e+07	19.9399	474.89
2007	2	3958	92693	50-64y	2.22323e+07	17.8029	416.929
2007	3	5005	111349	50-64y	2.2298e+07	22.4459	499.367
2007	4	5009	102208	50-64y	2.23637e+07	22.3979	457.026
2007	5	6022	110431	50-64y	2.24294e+07	26.8487	492.349
2007	6	7148	101226	50-64y	2.24951e+07	31.7758	449.991
2007	7	7144	105248	50-64y	2.25608e+07	31.6656	466.509
2007	8	5897	111753	50-64y	2.26265e+07	26.0624	493.904
2007	9	4906	100370	50-64y	2.26922e+07	21.6198	442.311
2007	10	4826	109992	50-64y	2.27579e+07	21.2059	483.314
2007	11	4252	99648	50-64y	2.28236e+07	18.6299	436.602
2007	12	3943	89280	50-64y	2.28893e+07	17.2264	390.052
2008	1	4249	100737	50-64y	2.29549e+07	18.5102	438.847
2008	2	4223	95429	50-64y	2.30206e+07	18.3444	414.537
2008	3	5297	104416	50-64y	2.30863e+07	22.9443	452.285
2008	4	5496	104810	50-64y	2.3152e+07	23.7387	452.703
2008	5	6191	103109	50-64y	2.32177e+07	26.665	444.096
2008	6	6245	104325	50-64y	2.32834e+07	26.8217	448.066
2008	7	6942	107779	50-64y	2.33491e+07	29.7313	461.598
2008	8	5719	107363	50-64y	2.34148e+07	24.4247	458.526
2008	9	5886	108326	50-64y	2.34805e+07	25.0676	461.345
2008	10	5924	107731	50-64y	2.35462e+07	25.1591	457.531
2008	11	4634	100549	50-64y	2.36119e+07	19.6257	425.841
2008	12	4735	92111	50-64y	2.36776e+07	19.9978	389.022
2009	1	5332	101372	50-64y	2.37433e+07	22.4569	426.951
2009	2	4647	93744	50-64y	2.3809e+07	19.5179	393.734
2009	3	6134	116134	50-64y	2.38747e+07	25.6925	486.432
2009	4	6313	104562	50-64y	2.39403e+07	26.3697	436.761
2009	5	6803	110712	50-64y	2.4006e+07	28.3387	461.184
2009	6	6694	109455	50-64y	2.40717e+07	27.8086	454.703
2009	7	8322	112152	50-64y	2.41374e+07	34.4776	464.639
2009	8	9165	111211	50-64y	2.42031e+07	37.867	459.49
2009	9	7120	111548	50-64y	2.42688e+07	29.3381	459.635
2009	10	6489	113311	50-64y	2.43345e+07	26.6658	465.639
2009	11	5524	111443	50-64y	2.44002e+07	22.6392	456.73
2009	12	5192	101892	50-64y	2.44659e+07	21.2214	416.466
2010	1	5592	109814	50-64y	2.45316e+07	22.7951	447.643
2010	2	4988	102676	50-64y	2.45973e+07	20.2787	417.428
2010	3	6147	125438	50-64y	2.4663e+07	24.924	508.609
2010	4	6135	114045	50-64y	2.47287e+07	24.8093	461.185
2010	5	6610	120795	50-64y	2.47944e+07	26.6593	487.187
2010	6	6938	112440	50-64y	2.486e+07	27.9082	452.292
2010	7	7117	116405	50-64y	24925743	28.5528	467.007
2010	8	7695	123997	50-64y	2.49914e+07	30.7905	496.158
2010	9	7771	115486	50-64y	2.50571e+07	31.0131	460.891
2010	10	6784	116255	50-64y	2.51228e+07	27.0033	462.747
2010	11	6297	117151	50-64y	2.51885e+07	24.9995	465.097
2010	12	6442	107734	50-64y	2.52542e+07	25.5086	426.598
2011	1	7474	115783	50-64y	2.53199e+07	29.5183	457.281
2011	2	6196	114408	50-64y	2.53856e+07	24.4075	450.681
2011	3	6834	122056	50-64y	2.54513e+07	26.8513	479.567
2011	4	6462	115295	50-64y	2.5517e+07	25.3243	451.836
2011	5	6787	125429	50-64y	2.55827e+07	26.5297	490.289
2011	6	7129	117683	50-64y	2.56484e+07	27.7951	458.832
2011	7	7339	118414	50-64y	2.57141e+07	28.5408	460.503
2011	8	6763	128868	50-64y	2.57798e+07	26.2338	499.881
2011	9	6546	119939	50-64y	2.58454e+07	25.3275	464.062
2011	10	6135	121602	50-64y	2.59111e+07	23.6771	469.304
2011	11	5581	118602	50-64y	2.59768e+07	21.4845	456.568
2011	12	5360	111408	50-64y	2.60425e+07	20.5817	427.793
2012	1	5496	121875	50-64y	2.61082e+07	21.0508	466.807
2012	2	5089	113440	50-64y	2.61739e+07	19.443	433.409
2012	3	6058	129983	50-64y	2.62396e+07	23.0872	495.369
2012	4	6035	118433	50-64y	2.63053e+07	22.9421	450.225
2012	5	7209	130428	50-64y	2.6371e+07	27.3369	494.589
2012	6	7800	117445	50-64y	2.64367e+07	29.5045	444.25
2012	7	8474	122982	50-64y	2.65024e+07	31.9745	464.041
2012	8	7027	130430	50-64y	2.65681e+07	26.449	490.928
2012	9	6727	117791	50-64y	2.66338e+07	25.2574	442.262
2012	10	6559	126769	50-64y	2.66995e+07	24.566	474.8
2012	11	5230	116138	50-64y	2.67652e+07	19.5403	433.915
2012	12	5085	105006	50-64y	2.68308e+07	18.9521	391.363
2013	1	5647	123205	50-64y	2.68965e+07	20.9953	458.07
2013	2	5280	109788	50-64y	2.69622e+07	19.5829	407.192
2013	3	5978	124934	50-64y	2.70279e+07	22.1179	462.24
2013	4	7030	130282	50-64y	2.70936e+07	25.9471	480.859
2013	5	7915	127232	50-64y	2.71593e+07	29.1429	468.465
2013	6	7873	122609	50-64y	2.7225e+07	28.9183	450.354
2013	7	8555	128527	50-64y	2.72907e+07	31.3477	470.955
2013	8	7692	131925	50-64y	2.73564e+07	28.1177	482.246
2013	9	6954	129287	50-64y	2.74221e+07	25.3591	471.47
2013	10	6462	135216	50-64y	2.74878e+07	23.5086	491.913
2013	11	5429	123787	50-64y	2.75535e+07	19.7035	449.261
2013	12	5487	114650	50-64y	2.76192e+07	19.8666	415.11
2014	1	5616	127775	50-64y	2.76849e+07	20.2855	461.534
2014	2	4819	122316	50-64y	2.77506e+07	17.3654	440.77
2014	3	5866	127687	50-64y	2.78162e+07	21.0884	459.037
2014	4	6372	128764	50-64y	2.78819e+07	22.8535	461.819
2014	5	7250	134076	50-64y	2.79476e+07	25.9414	479.74
2014	6	7494	125184	50-64y	2.80133e+07	26.7516	446.873
2014	7	7219	135797	50-64y	2.8079e+07	25.7096	483.624
2014	8	7249	134303	50-64y	2.81447e+07	25.7562	477.187
2014	9	6792	137366	50-64y	2.82104e+07	24.0762	486.934
2014	10	6513	139484	50-64y	2.82761e+07	23.0336	493.293
2014	11	5463	130097	50-64y	2.83418e+07	19.2754	459.029
2014	12	5258	119956	50-64y	2.84075e+07	18.5092	422.269
2015	1	5330	127246	50-64y	2.84732e+07	18.7194	446.898
2015	2	4461	117589	50-64y	2.85389e+07	15.6313	412.031
2015	3	5981	143660	50-64y	2.86046e+07	20.9092	502.228
2015	4	6677	130968	50-64y	2.86703e+07	23.2889	456.808
2015	5	7347	135392	50-64y	2.8736e+07	25.5673	471.159
2015	6	7401	133021	50-64y	2.88016e+07	25.6964	461.852
2015	7	7612	136450	50-64y	2.88673e+07	26.3689	472.68
2015	8	6770	137539	50-64y	2.8933e+07	23.3989	475.37
2015	9	6097	134525	50-64y	2.89987e+07	21.0251	463.9
2015	10	5794	135807	50-64y	2.90644e+07	19.935	467.262
2015	11	5099	132235	50-64y	2.91301e+07	17.5042	453.946
2015	12	5246	121967	50-64y	2.91958e+07	17.9683	417.755
2005	1	8743	110711	>=65y	1.17818e+07	74.2076	939.678
2005	2	8069	100444	>=65y	1.18166e+07	68.285	850.021
2005	3	10648	116300	>=65y	1.18515e+07	89.8452	981.311
2005	4	11499	110205	>=65y	1.18863e+07	96.7413	927.157
2005	5	12806	114863	>=65y	1.19212e+07	107.422	963.52
2005	6	12478	114131	>=65y	1.1956e+07	104.366	954.59
2005	7	13279	114059	>=65y	1.19909e+07	110.743	951.216
2005	8	11867	122174	>=65y	1.20257e+07	98.6802	1015.94
2005	9	9990	111902	>=65y	1.20606e+07	82.832	927.835
2005	10	10207	113073	>=65y	1.20954e+07	84.3875	934.843
2005	11	9040	110135	>=65y	1.21302e+07	74.5245	907.937
2005	12	8982	106833	>=65y	1.21651e+07	73.8343	878.194
2006	1	10078	118405	>=65y	1.21999e+07	82.607	970.539
2006	2	7553	100816	>=65y	1.22348e+07	61.7339	824.012
2006	3	10179	121443	>=65y	1.22696e+07	82.961	989.787
2006	4	11037	108393	>=65y	1.23045e+07	89.6992	880.925
2006	5	14641	121355	>=65y	1.23393e+07	118.653	983.484
2006	6	14390	111863	>=65y	1.23741e+07	116.291	904.006
2006	7	14897	119024	>=65y	1.2409e+07	120.05	959.176
2006	8	12557	122308	>=65y	1.24438e+07	100.909	982.88
2006	9	11297	112752	>=65y	1.24787e+07	90.5304	903.557
2006	10	9807	118524	>=65y	1.25135e+07	78.3712	947.168
2006	11	9331	112252	>=65y	1.25484e+07	74.3603	894.555
2006	12	8934	105516	>=65y	1.25832e+07	70.9994	838.546
2007	1	9890	117980	>=65y	1.2618e+07	78.3798	935.01
2007	2	8909	104177	>=65y	1.26529e+07	70.4108	823.345
2007	3	11282	122467	>=65y	1.26877e+07	88.9205	965.239
2007	4	11102	112301	>=65y	1.27226e+07	87.2622	882.69
2007	5	13171	121829	>=65y	1.27574e+07	103.242	954.966
2007	6	15784	115991	>=65y	1.27923e+07	123.387	906.727
2007	7	15855	121203	>=65y	1.28271e+07	123.605	944.897
2007	8	13289	126342	>=65y	1.2862e+07	103.32	982.292
2007	9	11483	112409	>=65y	1.28968e+07	89.0376	871.604
2007	10	10932	120754	>=65y	1.29316e+07	84.5368	933.787
2007	11	9406	109618	>=65y	1.29665e+07	72.5409	845.395
2007	12	9154	100899	>=65y	1.30013e+07	70.4082	776.067
2008	1	9720	112052	>=65y	1.30362e+07	74.5618	859.547
2008	2	9134	104565	>=65y	1.3071e+07	69.8798	799.976
2008	3	11037	113224	>=65y	1.31059e+07	84.2142	863.919
2008	4	11702	113183	>=65y	1.31407e+07	89.0516	861.316
2008	5	13337	113488	>=65y	1.31755e+07	101.225	861.353
2008	6	13452	114764	>=65y	1.32104e+07	101.829	868.74
2008	7	15544	121115	>=65y	1.32452e+07	117.355	914.404
2008	8	13095	119104	>=65y	1.32801e+07	98.6064	896.862
2008	9	13184	118571	>=65y	1.33149e+07	99.0167	890.512
2008	10	13480	117657	>=65y	1.33498e+07	100.976	881.341
2008	11	10632	108964	>=65y	1.33846e+07	79.4345	814.099
2008	12	11146	104162	>=65y	1.34195e+07	83.0585	776.202
2009	1	11880	114564	>=65y	1.34543e+07	88.2989	851.505
2009	2	10534	104778	>=65y	1.34891e+07	78.0925	776.758
2009	3	13643	125663	>=65y	1.3524e+07	100.88	929.186
2009	4	14410	115565	>=65y	1.35588e+07	106.278	852.323
2009	5	15674	121560	>=65y	1.35937e+07	115.304	894.24
2009	6	15961	123339	>=65y	1.36285e+07	117.115	905.007
2009	7	17865	127082	>=65y	1.36634e+07	130.751	930.094
2009	8	16905	123167	>=65y	1.36982e+07	123.41	899.147
2009	9	14492	122337	>=65y	1.3733e+07	105.527	890.822
2009	10	14102	124863	>=65y	1.37679e+07	102.427	906.915
2009	11	13162	122279	>=65y	1.38027e+07	95.358	885.905
2009	12	12252	113528	>=65y	1.38376e+07	88.5415	820.433
2010	1	13403	122551	>=65y	1.38724e+07	96.6162	883.415
2010	2	12062	114239	>=65y	1.39073e+07	86.7317	821.434
2010	3	13858	133503	>=65y	1.39421e+07	99.3968	957.553
2010	4	14275	124013	>=65y	1.39769e+07	102.132	887.268
2010	5	15418	130025	>=65y	1.40118e+07	110.036	927.969
2010	6	16418	124670	>=65y	1.40466e+07	116.882	887.544
2010	7	16959	130068	>=65y	14081477	120.435	923.682
2010	8	17399	137776	>=65y	1.41163e+07	123.254	976.005
2010	9	17209	127880	>=65y	1.41512e+07	121.608	903.671
2010	10	15339	127850	>=65y	1.4186e+07	108.128	901.24
2010	11	14545	128056	>=65y	1.42209e+07	102.279	900.481
2010	12	15831	120420	>=65y	1.42557e+07	111.05	844.715
2011	1	19194	128901	>=65y	1.42905e+07	134.313	902.002
2011	2	15640	123028	>=65y	1.43254e+07	109.177	858.811
2011	3	16939	132523	>=65y	1.43602e+07	117.958	922.848
2011	4	15822	124132	>=65y	1.43951e+07	109.913	862.323
2011	5	17135	133665	>=65y	1.44299e+07	118.746	926.305
2011	6	17918	129059	>=65y	1.44648e+07	123.874	892.231
2011	7	18479	132681	>=65y	1.44996e+07	127.445	915.067
2011	8	16524	140605	>=65y	1.45344e+07	113.689	967.392
2011	9	15861	131397	>=65y	1.45693e+07	108.866	901.877
2011	10	14968	132998	>=65y	1.46041e+07	102.492	910.688
2011	11	13784	129757	>=65y	1.4639e+07	94.1596	886.38
2011	12	13330	122399	>=65y	1.46738e+07	90.8421	834.132
2012	1	13489	133915	>=65y	1.47087e+07	91.7079	910.45
2012	2	12256	123865	>=65y	1.47435e+07	83.1281	840.133
2012	3	14260	137731	>=65y	1.47783e+07	96.4925	931.978
2012	4	14426	127509	>=65y	1.48132e+07	97.3862	860.78
2012	5	17328	140689	>=65y	1.4848e+07	116.702	947.526
2012	6	17884	128978	>=65y	1.48829e+07	120.165	866.62
2012	7	20386	136804	>=65y	1.49177e+07	136.656	917.057
2012	8	16997	141198	>=65y	1.49526e+07	113.673	944.306
2012	9	16499	129696	>=65y	1.49874e+07	110.086	865.366
2012	10	16728	138878	>=65y	1.50223e+07	111.355	924.482
2012	11	13486	125432	>=65y	1.50571e+07	89.5657	833.042
2012	12	13378	117074	>=65y	1.50919e+07	88.6434	775.739
2013	1	14180	135411	>=65y	1.51268e+07	93.741	895.174
2013	2	13450	120848	>=65y	1.51616e+07	88.7108	797.065
2013	3	15440	135124	>=65y	1.51965e+07	101.603	889.18
2013	4	17376	139878	>=65y	1.52313e+07	114.081	918.358
2013	5	18799	137635	>=65y	1.52662e+07	123.142	901.569
2013	6	18662	135181	>=65y	1.5301e+07	121.966	883.478
2013	7	20773	142996	>=65y	1.53358e+07	135.454	932.43
2013	8	19503	145382	>=65y	1.53707e+07	126.884	945.839
2013	9	17908	140835	>=65y	1.54055e+07	116.244	914.185
2013	10	16680	147259	>=65y	1.54404e+07	108.028	953.727
2013	11	14104	135632	>=65y	1.54752e+07	91.1393	876.447
2013	12	14129	127872	>=65y	1.55101e+07	91.0957	824.446
2014	1	15339	141657	>=65y	1.55449e+07	98.6754	911.276
2014	2	13734	134078	>=65y	1.55797e+07	88.1529	860.592
2014	3	15154	138027	>=65y	1.56146e+07	97.0503	883.962
2014	4	16374	138584	>=65y	1.56494e+07	104.63	885.553
2014	5	19398	145936	>=65y	1.56843e+07	123.678	930.46
2014	6	19880	137507	>=65y	1.57191e+07	126.47	874.775
2014	7	19449	149676	>=65y	1.5754e+07	123.455	950.085
2014	8	19789	149835	>=65y	1.57888e+07	125.336	948.995
2014	9	18008	149158	>=65y	1.58237e+07	113.804	942.627
2014	10	17585	151724	>=65y	1.58585e+07	110.887	956.736
2014	11	14483	140750	>=65y	1.58933e+07	91.1262	885.591
2014	12	14474	133209	>=65y	1.59282e+07	90.8704	836.31
2015	1	15400	141493	>=65y	1.5963e+07	96.4729	886.38
2015	2	12379	128830	>=65y	1.59979e+07	77.3791	805.295
2015	3	16283	154249	>=65y	1.60327e+07	101.561	962.089
2015	4	19501	145249	>=65y	1.60676e+07	121.369	903.989
2015	5	22261	151340	>=65y	1.61024e+07	138.246	939.86
2015	6	21585	149113	>=65y	1.61372e+07	133.759	924.03
2015	7	22493	156304	>=65y	1.61721e+07	139.085	966.505
2015	8	19224	154796	>=65y	1.62069e+07	118.616	955.122
2015	9	17511	150432	>=65y	1.62418e+07	107.815	926.204
2015	10	16714	150693	>=65y	1.62766e+07	102.687	925.825
2015	11	15212	145711	>=65y	1.63115e+07	93.2596	893.304
2015	12	15249	136954	>=65y	1.63463e+07	93.2871	837.828
